# Supplementary material for: Insights into Synonymous Codon Usage Bias in Hepatitis C Virus and Its Adaptation to Hosts
Source: Pathogens. 2023 Feb 15;12(2):325. doi: 10.3390/pathogens12020325 (PMC9961758; doi:10.3390/pathogens12020325)
Supplement: Supplementary file 1 [file pathogens-12-00325-s001.zip › File S1.xlsx]

## Sheet: Sheet1
Acesion numbers	Genotypes	Type of HCV	Effects of antiviral (Reference PMID: 19026009)
ACJ37216.1	1a	Native	V1062AMLG	R1181KTIMGLSQ	A 1182STVI	V 1196A
ACJ37215.1	1a	Native	Telaprevir, Boceprevir	Telaprevir, Boceprevir
ACJ37214.1	1a	Native	Telaprevir, Boceprevir			Telaprevir, Boceprevir
ACJ37213.1	1a	Native	Telaprevir, Boceprevir
ACJ37212.1	1a	Native	Telaprevir, Boceprevir			Telaprevir, Boceprevir
ACJ37211.1	1a	Native	Telaprevir, Boceprevir	Telaprevir, Boceprevir
ACJ37209.1	1a	Native	Telaprevir, Boceprevir	Telaprevir, Boceprevir
ACJ37208.1	1a	Native	Telaprevir, Boceprevir
CJ37206.1	1a	Native	Telaprevir, Boceprevir	Telaprevir, Boceprevir
ACJ37204.1	1a	Native	Telaprevir, Boceprevir	Telaprevir, Boceprevir
ACJ37202.1	1a	Native	Telaprevir, Boceprevir		Telaprevir, Boceprevir
ACJ37199.1	1a	Native	Telaprevir, Boceprevir	Telaprevir, Boceprevir
ACJ37200.1	1a	Native	Telaprevir, Boceprevir		Telaprevir, Boceprevir
ACJ37198.1	1a	Native	Telaprevir, Boceprevir		Telaprevir, Boceprevir
ACJ37196.1	1a	Native	Telaprevir, Boceprevir	Telaprevir, Boceprevir
ACJ37194.1	1a	Native	Telaprevir, Boceprevir	Telaprevir, Boceprevir		Telaprevir, Boceprevir
ACJ37195.1	1a	Native
ACJ37189.1	1a	Native	Telaprevir, Boceprevir	Telaprevir, Boceprevir
ACJ37191.1	1a	Native	Telaprevir, Boceprevir
ACJ37192.1	1a	Native	Telaprevir, Boceprevir
ACJ37179.1	1a	Native	Telaprevir, Boceprevir	Telaprevir, Boceprevir
ACJ37180.1	1a	Native	Telaprevir, Boceprevir	Telaprevir, Boceprevir
ACJ37181.1	1a	Native	Telaprevir, Boceprevir	Telaprevir, Boceprevir
ACJ37182.1	1a	Native	Telaprevir, Boceprevir		Telaprevir, Boceprevir
ACJ37183.1	1a	Native	Telaprevir, Boceprevir	Telaprevir, Boceprevir
ACJ37184.1	1a	Native	Telaprevir, Boceprevir	Telaprevir, Boceprevir
ACJ37185.1	1a	Native	Telaprevir, Boceprevir	Telaprevir, Boceprevir
ACJ37178.1	1a	Native	Telaprevir, Boceprevir	Telaprevir, Boceprevir
ACJ37175.1	1a	Native	Telaprevir, Boceprevir	Telaprevir, Boceprevir
ACJ37176.1	1a	Native	Telaprevir, Boceprevir
ACJ37169.1	1a	Native
ACJ37170.1	1a	Native	Telaprevir, Boceprevir
ACJ37171.1	1a	Native	Telaprevir, Boceprevir	Telaprevir, Boceprevir
ACJ37172.1	1a	Native	Telaprevir, Boceprevir
ACJ37173.1	1a	Native	Telaprevir, Boceprevir
ACJ37166.1	1a	Native	Telaprevir, Boceprevir
ACJ37168.1	1a	Native	Telaprevir, Boceprevir
ACJ37161.1	1a	Native	Telaprevir, Boceprevir
ACJ37162.1	1a	Native	Telaprevir, Boceprevir	Telaprevir, Boceprevir
ACJ37164.1	1a	Native	Telaprevir, Boceprevir
AAA45534.1	1a	Native				Telaprevir, Boceprevir
BAG12384.1	1b	Native	Telaprevir, Boceprevir	Telaprevir, Boceprevir
BAA01582.1	1b	Native	Telaprevir, Boceprevir	Telaprevir, Boceprevir
BAG30950.1	1b	Native	Telaprevir, Boceprevir	Telaprevir, Boceprevir
AAD50312.1	1b	Native	Telaprevir, Boceprevir	Telaprevir, Boceprevir
AAA86907.1	1b	Native	Telaprevir, Boceprevir	Telaprevir, Boceprevir
AAB27127.1	1b	Native	Telaprevir, Boceprevir	Telaprevir, Boceprevir		Telaprevir, Boceprevir
AAA72945.1	1b	Native	Telaprevir, Boceprevir
BAM84236.1	1b	Native		Telaprevir, Boceprevir
AIW39810.1	2b	Native
AFN88488.1	2a	Native	Telaprevir, Boceprevir			Telaprevir, Boceprevir
AGN29200.1	2b	Native		Telaprevir, Boceprevir	Telaprevir, Boceprevir
AGN29201.1	2c	Native		Telaprevir, Boceprevir	Telaprevir, Boceprevir
BAA88057.1	2k	Native		Telaprevir, Boceprevir
AEJ90149.1	2a-2a	Recombinanat	Telaprevir, Boceprevir
AEJ90150.1	2a-2a	Recombinanat
AGN29198.1	2a-2a	Recombinanat
AGN29199.1	2a-2b	Recombinanat
AEJ90143.1	2a/3a	Recombinanat
AEJ90144.1	2a/5a	Recombinanat
AEJ90145.1	6a-2a	Recombinanat
AEJ90146.1	2a-2a	Recombinanat		Telaprevir, Boceprevir	Telaprevir, Boceprevir
AEJ90147.1	3a-2a	Recombinanat		Telaprevir, Boceprevir
AEJ90142.1	2a-2a	Recombinanat	Telaprevir, Boceprevir
