# Supplementary material for: Insights into Synonymous Codon Usage Bias in Hepatitis C Virus and Its Adaptation to Hosts
Source: Pathogens. 2023 Feb 15;12(2):325. doi: 10.3390/pathogens12020325 (PMC9961758; doi:10.3390/pathogens12020325)
Supplement: Supplementary file 1 [file pathogens-12-00325-s001.zip › File S2.xlsx]

## Sheet: Sheet1
AMINOACIDS	CODONS	Pan Trog	Homo sapiens	Bos taurus	Eqqus caballus	Peromyscus maniculatus	HCV	BovHepV	EqHV	RHV
F	TTT	13.8	17.6714	15.22	21.74	15.54	9.5407	20.5649	22.1925	16.9669
F	TTC	22	20.3825	18.93	19.36	18.98	19.1268	18.2326	18.3825	19.2027
L	TTA	5.7	7.73119	7.67	12.23	7.08	3.4765	7.96989	10.3209	7.09254
L	TTG	10.5	12.9526	12.37	19.02	12.9	14.9282	19.1534	18.4713	22.6709
L	CTT	11.5	13.2537	12.49	26.83	13.05	15.5283	24.5894	27.6111	16.956
L	CTC	22.2	19.6797	19.42	16.64	19	29.1056	20.8046	16.2271	18.6703
L	CTA	6.7	7.22908	6.21	6.45	7.2	8.74037	6.29089	8.38687	10.3962
L	CTG	42	39.6161	39.96	12.23	38.22	28.9361	13.5681	13.8795	19.5182
I	ATT	13.7	16.065	14.3	19.7	14.58	7.78437	16.8603	19.7115	13.6128
I	ATC	22.7	20.8846	20.1	16.64	20.4	25.306	17.8204	15.755	19.4472
I	ATA	7	7.53046	6.99	7.13	7.06	10.3526	10.249	8.01761	9.9018
V	GTT	9.5	11.0449	10.46	25.82	10.48	11.5322	30.5345	26.873	20.2579
V	GTC	15.3	14.5588	14.73	27.85	14.78	26.9732	24.9897	25.81	21.2044
V	GTA	5.6	7.12877	6.52	9.51	7.01	9.02548	9.64893	8.2393	10.6977
V	GTG	31.2	28.1114	27.46	16.64	27.04	31.5154	23.2179	18.6928	28.6729
S	TCT	15.9	15.2619	15.43	25.48	16.53	10.1116	21.9787	24.8058	15.8786
S	TCC	18.8	17.7719	18.72	18	18.81	23.1387	16.168	18.2649	16.5935
S	TCA	10.4	12.2496	12.38	9.51	12.7	8.84657	10.1956	9.74496	11.0242
S	TCG	4.1	4.41794	5.44	8.83	4.63	8.41717	7.67659	9.99622	8.36283
S	AGT	10	12.1493	12.86	9.17	13.93	5.25844	9.09011	9.87804	7.61759
S	AGC	18.9	19.5791	21.32	7.81	20.67	15.0488	8.91596	7.41217	9.26924
P	CCT	16.5	17.5713	17.75	30.57	19.58	17.1236	26.1633	28.4825	16.7522
P	CCC	21.4	19.8805	21.84	14.61	19.48	27.9073	15.473	14.6179	18.7496
P	CCA	14.7	16.9688	17.05	14.27	18.33	12.4528	13.5684	15.6807	16.7917
P	CCG	7.8	6.92816	8.71	9.17	6.62	11.9745	9.0497	9.62696	11.4471
T	ACT	12.4	13.1534	12.49	33.97	13.45	14.1786	31.6263	30.9928	21.5982
T	ACC	24.9	18.9768	18.91	15.63	18.74	29.9595	21.6437	17.1573	24.0095
T	ACA	14.7	15.1615	14.16	13.59	15.93	13.0973	11.543	14.8834	14.6177
T	ACG	6.5	6.12461	7.33	7.81	6.03	15.2882	9.46344	7.84017	9.7988
A	GCT	19.9	18.475	17.84	37.36	19.41	20.7466	44.6496	38.3752	33.5141
A	GCC	28.6	27.7113	29.45	20.72	26.74	35.1265	24.8552	19.3132	25.748
A	GCA	14.3	15.8643	15.14	12.91	16.15	15.5015	12.6612	12.9935	17.1923
A	GCG	10.2	7.42995	8.29	9.17	6.37	21.4322	11.1564	10.5423	15.5759
Y	TAT	11.9	12.2496	10.34	17.32	11.06	10.7871	14.6075	19.4014	12.9356
Y	TAC	18.9	15.3622	14.73	19.36	14.78	22.3173	16.6468	17.2167	21.4844
H	CAT	10.7	10.9442	9.92	10.19	11.26	8.22185	10.4888	9.65643	8.8319
H	CAC	15.9	15.1614	15.85	7.47	15.27	14.2856	10.2095	7.95874	10.4906
Q	CAA	11.7	12.3502	11.94	12.91	12.52	11.526	9.72978	12.344	11.4829
Q	CAG	39	34.2139	37.49	11.55	37.27	18.3515	11.7159	12.0781	15.5266
N	AAT	13.5	17.069	15.59	18.68	15.87	8.28706	17.2459	17.4823	9.36746
N	AAC	18.4	19.1777	19.33	13.59	19.56	20.3517	14.5676	14.2043	16.9161
K	AAA	20.2	24.4994	24.74	19.02	24.28	9.95874	14.461	18.5308	19.7152
K	AAG	29.7	31.913	33.33	20.72	34.18	21.5039	19.3254	22.3695	28.4326
D	GAT	17.5	21.8885	21.4	23.1	22.23	11.3654	24.8822	24.156	15.6912
D	GAC	26.7	25.1102	27.14	26.49	26.61	29.3758	22.2056	24.8797	27.6205
E	GAA	21.9	29.0118	30.27	14.61	30.51	9.97109	13.2485	14.6768	18.5902
E	GAG	42.8	39.6161	42.84	23.1	41.88	28.1083	22.697	23.9939	29.4188
C	TGT	9.6	10.643	9.45	15.96	10.59	9.90507	12.4476	17.2016	13.0067
C	TGC	13.1	12.6513	11.45	14.61	10.87	23.4417	13.5151	13.0232	16.9015
R	CGT	4.5	4.51846	4.3	8.49	4.56	5.67194	11.0091	9.30226	6.03024
R	CGC	12.6	10.4424	10.36	7.81	8.95	11.4392	14.3808	7.78104	9.83656
R	CGA	6.4	6.22508	6.28	6.45	6.69	4.34981	5.06511	5.69948	5.20202
R	CGG	12.1	11.4464	12.53	8.83	11.02	11.4474	9.10237	9.11043	8.2622
R	AGA	13.4	12.2495	12.22	12.57	12.77	7.89306	7.62437	9.33165	9.67793
R	AGG	13.5	12.0486	12.3	15.63	12.69	17.9853	12.8206	16.9508	13.598
G	GGT	9	10.8437	10	20.38	10.9	13.2709	25.7357	20.4499	14.8978
G	GGC	22.8	22.2904	22.27	25.14	20.27	33.5499	25.2968	25.4557	27.3923
G	GGA	14.7	16.567	15.61	13.59	16.5	12.0527	11.7548	12.1815	15.5233
G	GGG	18.8	16.567	16.25	15.96	15.14	24.7712	14.0357	16.8031	17.996
M	ATG
W	TGG
					Pan*HCV
