# Supplementary material for: Insights into Synonymous Codon Usage Bias in Hepatitis C Virus and Its Adaptation to Hosts
Source: Pathogens. 2023 Feb 15;12(2):325. doi: 10.3390/pathogens12020325 (PMC9961758; doi:10.3390/pathogens12020325)
Supplement: Supplementary file 1 [file pathogens-12-00325-s001.zip › File S3.xlsx]

## Sheet: Sheet1
Name	CAI-HCV-Humans	CAI-HCV-Chimpanzees			BovHepV accession no.	CAI_BovHepV-Bovine			EqHV accession no.	CAI_EQHV-Equine			HeadeRHV accession number r	CAI_RHV-Rodent
lcl|EU781802.1_cds_ACJ37216.1_1_[protein=polyprotein]_[protein_id=ACJ37216.1]_[location=255..9293]_[gbkey=CDS]	0.752	0.716			lcl_OU592967_1_cds_CAG9163317_1_1 [protein_id=CAG9163317_1] [location=271__8637] [gbkey=CDS]	0.697			lcl_MN734124_1_cds_QQL93932_1_1 [protein=polyprotein] [protein_id=QQL93932_1] [location=195__9023] [gbkey=CDS]	0.636			lcl_MN587698_1_cds_QNS27228_1_1 [protein=polyprotein] [protein_id=QNS27228_1] [location=421__8886] [gbkey=CDS]	0.387
lcl|_EU781801.1_cds_ACJ37215.1_1_[protein=polyprotein]_[protein_id=ACJ37215.1]_[location=234..9269]_[gbkey=CDS]	0.756	0.719			lcl_MH027948_1_cds_AXB50102_1_1 [protein=polyprotein] [protein_id=AXB50102_1] [location=294__8612] [gbkey=CDS]	0.688			lcl_MK644938_1_cds_QIQ55939_1_1 [protein=polyprotein] [protein_id=QIQ55939_1] [location=1__8832] [gbkey=CDS]	0.639			lcl_MN587696_1_cds_QNS27226_1_1 [protein=polyprotein] [protein_id=QNS27226_1] [location=568__10278] [gbkey=CDS]	0.396
lcl|EU781800.1_cds_ACJ37214.1_1__[protein=polyprotein]_[protein_id=ACJ37214.1]_[location=235..9270]_[gbkey=CDS]	0.754	0.716			lcl_MH027953_1_cds_AXB50107_1_1 [protein=polyprotein] [protein_id=AXB50107_1] [location=294__8648] [gbkey=CDS]	0.695			lcl_MK644937_1_cds_QIQ55938_1_1 [protein=polyprotein] [protein_id=QIQ55938_1] [location=1__8832] [gbkey=CDS]	0.639			lcl_MN587695_1_cds_QNS27225_1_1 [protein=polyprotein] [protein_id=QNS27225_1] [location=421__8886] [gbkey=CDS]	0.388
lcl|EU781799.1_cds_ACJ37213.1_1__[protein=polyprotein]_[protein_id=ACJ37213.1]_[location=245..9280]_[gbkey=CDS]	0.752	0.714			lcl_OM131409_1_cds_UZB52043_1_1 [protein=polyprotein] [protein_id=UZB52043_1] [location=285__8624] [gbkey=CDS]	0.693			lcl_MK644936_1_cds_QIQ55937_1_1 [protein=polyprotein] [protein_id=QIQ55937_1] [location=1__8841] [gbkey=CDS]	0.644			lcl_MN587692_1_cds_QNS27222_1_1 [protein=polyprotein] [protein_id=QNS27222_1] [location=559__9984] [gbkey=CDS]	0.412
lcl|EU781798.1_cds_ACJ37212.1_1__[protein=polyprotein]_[protein_id=ACJ37212.1]_[location=243..9278]_[gbkey=CDS]	0.753	0.716			lcl_OM131410_1_cds_UZB52044_1_1 [protein=polyprotein] [protein_id=UZB52044_1] [location=285__8624] [gbkey=CDS]	0.693			lcl_KX056117_1_cds_ANJ89208_1_1 [protein=polyprotein] [protein_id=ANJ89208_1] [location=326__9160] [gbkey=CDS]	0.64			lcl_MN587691_1_cds_QNS27221_1_1 [protein=polyprotein] [protein_id=QNS27221_1] [location=553__10323] [gbkey=CDS]	0.41
lcl|EU781797.1_cds_ACJ37211.1_1__[protein=polyprotein]_[protein_id=ACJ37211.1]_[location=243..9278]_[gbkey=CDS]	0.752	0.714			lcl_KP265946_1_cds_AKA20767_1_1 [protein=polyprotein] [protein_id=AKA20767_1] [location=294__8612] [gbkey=CDS]	0.699			lcl_KX056116_1_cds_ANJ89207_1_1 [protein=polyprotein] [protein_id=ANJ89207_1] [location=325__9168] [gbkey=CDS]	0.631			lcl_MN587686_1_cds_QNS27216_1_1 [protein=polyprotein] [protein_id=QNS27216_1] [location=556__10326] [gbkey=CDS]	0.409
lcl|EU781795.1_cds_ACJ37209.1_1__[protein=polyprotein]_[protein_id=ACJ37209.1]_[location=246..9281]_[gbkey=CDS]	0.755	0.717			lcl_KP265947_1_cds_AKA20768_1_1 [protein=polyprotein] [protein_id=AKA20768_1] [location=1__8319] [gbkey=CDS]	0.694			lcl_KX421287_1_cds_APB88791_1_1 [protein=polyprotein] [protein_id=APB88791_1] [location=1__8835] [gbkey=CDS]	0.638			lcl_MN587682_1_cds_QNS27212_1_1 [protein=polyprotein] [protein_id=QNS27212_1] [location=532__10302] [gbkey=CDS]	0.41
lcl|EU781794.1_cds_ACJ37208.1_1__[protein=polyprotein]_[protein_id=ACJ37208.1]_[location=246..9281]_[gbkey=CDS]	0.755	0.718			lcl_KP265948_1_cds_AKA20769_1_1 [protein=polyprotein] [protein_id=AKA20769_1] [location=1__8322] [gbkey=CDS]	0.693			lcl_KX421286_1_cds_APB88790_1_1 [protein=polyprotein] [protein_id=APB88790_1] [location=1__8841] [gbkey=CDS]	0.633			lcl_MN587681_1_cds_QNS27211_1_1 [protein=polyprotein] [protein_id=QNS27211_1] [location=409__8865] [gbkey=CDS]	0.398
lcl|EU781792.1_cds_ACJ37206.1_1__[protein=polyprotein]_[protein_id=ACJ37206.1]_[location=246..9281]_[gbkey=CDS]	0.749	0.712			lcl_KP265950_1_cds_AKA20771_1_1 [protein=polyprotein] [protein_id=AKA20771_1] [location=1__8322] [gbkey=CDS]	0.697			lcl_KT880192_1_cds_ALU58309_1_1 [protein=polyprotein] [protein_id=ALU58309_1] [location=1__8832] [gbkey=CDS]	0.64			lcl_MN587680_1_cds_QNS27210_1_1 [protein=polyprotein] [protein_id=QNS27210_1] [location=418__8874] [gbkey=CDS]	0.398
lcl|EU781790.1_cds_ACJ37204.1_1__[protein=polyprotein]_[protein_id=ACJ37204.1]_[location=247..9282]_[gbkey=CDS]	0.754	0.717			lcl_KP641123_1_cds_AKH10569_1_1 [protein=polyprotein] [protein_id=AKH10569_1] [location=295__8634] [gbkey=CDS]	0.696			lcl_KT880191_1_cds_ALU58308_1_1 [protein=polyprotein] [protein_id=ALU58308_1] [location=1__8832] [gbkey=CDS]	0.638			lcl_MN587678_1_cds_QNS27208_1_1 [protein=polyprotein] [protein_id=QNS27208_1] [location=559__9933] [gbkey=CDS]	0.4
lcl|EU781788.1_cds_ACJ37202.1_1__[protein=polyprotein]_[protein_id=ACJ37202.1]_[location=249..9284]_[gbkey=CDS]	0.751	0.713			lcl_KP641124_2_cds_AKH10570_1_1 [protein=polyprotein] [protein_id=AKH10570_1] [location=295__8634] [gbkey=CDS]	0.695			lcl_MZ274312_1_cds_UAW21764_1_1 [protein=polyprotein] [protein_id=UAW21764_1] [location=344__9175] [gbkey=CDS]	0.643			lcl_MN587673_1_cds_QNS27203_1_1 [protein=polyprotein] [protein_id=QNS27203_1] [location=106__9834] [gbkey=CDS]	0.411
lcl|EU781785.1_cds_ACJ37199.1_1__[protein=polyprotein]_[protein_id=ACJ37199.1]_[location=250..9285]_[gbkey=CDS]	0.752	0.715			lcl_KP641125_2_cds_AKH10571_1_1 [protein=polyprotein] [protein_id=AKH10571_1] [location=295__8634] [gbkey=CDS]	0.693			lcl_MH028005_1_cds_AXB50125_1_1 [protein=polyprotein] [protein_id=AXB50125_1] [location=368__9199] [gbkey=CDS]	0.636			lcl_MN587671_1_cds_QNS27201_1_1 [protein=polyprotein] [protein_id=QNS27201_1] [location=421__8880] [gbkey=CDS]	0.397
lcl|EU781786.1_cds_ACJ37200.1_1__[protein=polyprotein]_[protein_id=ACJ37200.1]_[location=250..9285]_[gbkey=CDS]	0.754	0.718			lcl_KP641126_2_cds_AKH10572_1_1 [protein=polyprotein] [protein_id=AKH10572_1] [location=295__8634] [gbkey=CDS]	0.696			lcl_MH028004_1_cds_AXB50124_1_1 [protein=polyprotein] [protein_id=AXB50124_1] [location=368__9196] [gbkey=CDS]	0.638			lcl_MN587669_1_cds_QNS27199_1_1 [protein=polyprotein] [protein_id=QNS27199_1] [location=547__9975] [gbkey=CDS]	0.409
lcl|EU781784.1_cds_ACJ37198.1_1_[protein=polyprotein]_[protein_id=ACJ37198.1]_[location=250..9285]_[gbkey=CDS]	0.755	0.718			lcl_MW830376_1_cds_UEW62354_1_1 [protein=polyprotein] [protein_id=UEW62354_1] [location=237__8576] [gbkey=CDS]	0.692			lcl_MH028002_1_cds_AXB50122_1_1 [protein=polyprotein] [protein_id=AXB50122_1] [location=329__9160] [gbkey=CDS]	0.64			lcl_MN587667_1_cds_QNS27197_1_1 [protein=polyprotein] [protein_id=QNS27197_1] [location=415__8859] [gbkey=CDS]	0.399
lcl|EU781782.1_cds_ACJ37196.1_1__[protein=polyprotein]_[protein_id=ACJ37196.1]_[location=251..9286]_[gbkey=CDS]	0.753	0.718			lcl_OP716808_1_cds_WAJ54325_1_1 [protein=polyprotein] [protein_id=WAJ54325_1] [location=1__8340] [gbkey=CDS]	0.699			lcl_MH028001_1_cds_AXB50121_1_1 [protein=polyprotein] [protein_id=AXB50121_1] [location=330__9161] [gbkey=CDS]	0.64			lcl_MN587666_1_cds_QNS27196_1_1 [protein=polyprotein] [protein_id=QNS27196_1] [location=295__10062] [gbkey=CDS]	0.408
lcl|EU781780.1_cds_ACJ37194.1_1__[protein=polyprotein]_[protein_id=ACJ37194.1]_[location=252..9287]_[gbkey=CDS]	0.753	0.715			lcl_OP716809_1_cds_WAJ54326_1_1 [protein=polyprotein] [protein_id=WAJ54326_1] [location=1__8340] [gbkey=CDS]	0.701			lcl_MH028000_1_cds_AXB50120_1_1 [protein=polyprotein] [protein_id=AXB50120_1] [location=386__9217] [gbkey=CDS]	0.64			lcl_MN587665_1_cds_QNS27195_1_1 [protein=polyprotein] [protein_id=QNS27195_1] [location=418__8886] [gbkey=CDS]	0.398
lcl|EU781781.1_cds_ACJ37195.1_1__[protein=polyprotein]_[protein_id=ACJ37195.1]_[location=252..9287]_[gbkey=CDS]	0.756	0.721			lcl_OP716810_1_cds_WAJ54327_1_1 [protein=polyprotein] [protein_id=WAJ54327_1] [location=1__8340] [gbkey=CDS]	0.699			lcl_MH027999_1_cds_AXB50119_1_1 [protein=polyprotein] [protein_id=AXB50119_1] [location=331__9162] [gbkey=CDS]	0.64			lcl_MN587663_1_cds_QNS27193_1_1 [protein=polyprotein] [protein_id=QNS27193_1] [location=547__9771] [gbkey=CDS]	0.411
lcl|EU781775.1_cds_ACJ37189.1_1__[protein=polyprotein]_[protein_id=ACJ37189.1]_[location=256..9291]_[gbkey=CDS]	0.753	0.717			lcl_OP716811_1_cds_WAJ54328_1_1 [protein=polyprotein] [protein_id=WAJ54328_1] [location=1__8340] [gbkey=CDS]	0.699			lcl_MH027998_1_cds_AXB50118_1_1 [protein=polyprotein] [protein_id=AXB50118_1] [location=355__9189] [gbkey=CDS]	0.642			lcl_MN587660_1_cds_QNS27190_1_1 [protein=polyprotein] [protein_id=QNS27190_1] [location=424__8871] [gbkey=CDS]	0.412
lcl|EU781777.1_cds_ACJ37191.1_1__[protein=polyprotein]_[protein_id=ACJ37191.1]_[location=254..9289]_[gbkey=CDS]	0.751	0.714			lcl_OP716812_1_cds_WAJ54329_1_1 [protein=polyprotein] [protein_id=WAJ54329_1] [location=1__8340] [gbkey=CDS]	0.698			lcl_MH027996_1_cds_AXB50116_1_1 [protein=polyprotein] [protein_id=AXB50116_1] [location=320__9154] [gbkey=CDS]	0.635			lcl_MN587659_1_cds_QNS27189_1_1 [protein=polyprotein] [protein_id=QNS27189_1] [location=547__9954] [gbkey=CDS]	0.413
lcl|EU781778.1_cds_ACJ37192.1_1__[protein=polyprotein]_[protein_id=ACJ37192.1]_[location=254..9289]_[gbkey=CDS]	0.756	0.719			lcl_OP716813_1_cds_WAJ54330_1_1 [protein=polyprotein] [protein_id=WAJ54330_1] [location=1__8340] [gbkey=CDS]	0.698			lcl_MH027995_1_cds_AXB50115_1_1 [protein=polyprotein] [protein_id=AXB50115_1] [location=330__9164] [gbkey=CDS]	0.642			lcl_MN587658_1_cds_QNS27188_1_1 [protein=polyprotein] [protein_id=QNS27188_1] [location=547__10317] [gbkey=CDS]	0.407
lcl|EU781765.1_cds_ACJ37179.1_1__[protein=polyprotein]_[protein_id=ACJ37179.1]_[location=258..9293]_[gbkey=CDS]	0.757	0.72			lcl_MG257793_1_cds_AVX27601_1_1 [protein=polyprotein] [protein_id=AVX27601_1] [location=1__8325] [gbkey=CDS]	0.699			lcl_MH027992_1_cds_AXB50112_1_1 [protein=polyprotein] [protein_id=AXB50112_1] [location=382__9216] [gbkey=CDS]	0.633			lcl_MN587657_1_cds_QNS27187_1_1 [protein=polyprotein] [protein_id=QNS27187_1] [location=427__8874] [gbkey=CDS]	0.414
lcl|EU781766.1_cds_ACJ37180.1_1__[protein=polyprotein]_[protein_id=ACJ37180.1]_[location=258..9293]_[gbkey=CDS]	0.75	0.712			lcl_MG257794_1_cds_AVX27602_1_1 [protein=polyprotein] [protein_id=AVX27602_1] [location=1__8325] [gbkey=CDS]	0.699			lcl_NC_024889_1_cds_YP_009058898_1_1 [gene=POLY] [locus_tag=LO56_gp1] [db_xref=GeneID_20358448] [protein=polyprotein] [protein_id=YP_009058898_1] [location=390__9221] [gbkey=CDS]	0.641			lcl_MN587656_1_cds_QNS27186_1_1 [protein=polyprotein] [protein_id=QNS27186_1] [location=430__8877] [gbkey=CDS]	0.413
lcl|EU781767.1_cds_ACJ37181.1_1__[protein=polyprotein]_[protein_id=ACJ37181.1]_[location=257..9292]_[gbkey=CDS]	0.749	0.712			lcl_ON402464_1_cds_UUJ37194_1_1 [protein=polyprotein] [protein_id=UUJ37194_1] [location=1__8322] [gbkey=CDS]	0.697			lcl_AB863589_1_cds_BAP47434_1_1 [protein=polyprotein] [protein_id=BAP47434_1] [location=390__9221] [gbkey=CDS]	0.641			lcl_MN587655_1_cds_QNS27185_1_1 [protein=polyprotein] [protein_id=QNS27185_1] [location=514__9753] [gbkey=CDS]	0.415
lcl|EU781768.1_cds_ACJ37182.1_1__[protein=polyprotein]_[protein_id=ACJ37182.1]_[location=257..9292]_[gbkey=CDS]	0.75	0.713			lcl_ON402465_1_cds_UUJ37195_1_1 [protein=polyprotein] [protein_id=UUJ37195_1] [location=1__8355] [gbkey=CDS]	0.691				0.638652			lcl_MN587654_1_cds_QNS27184_1_1 [protein=polyprotein] [protein_id=QNS27184_1] [location=559__10329] [gbkey=CDS]	0.414
lcl|EU781769.1_cds_ACJ37183.1_1__[protein=polyprotein]_[protein_id=ACJ37183.1]_[location=257..9292]_[gbkey=CDS]	0.751	0.715			lcl_MN266283_1_cds_QFR03300_1_1 [protein=polyprotein] [protein_id=QFR03300_1] [location=1__8340] [gbkey=CDS]	0.698				0.00332496			lcl_MN587651_1_cds_QNS27181_1_1 [protein=polyprotein] [protein_id=QNS27181_1] [location=544__9762] [gbkey=CDS]	0.413
lcl|EU781770.1_cds_ACJ37184.1_1__[protein=polyprotein]_[protein_id=ACJ37184.1]_[location=257..9292]_[gbkey=CDS]	0.754	0.718			lcl_MN266284_1_cds_QFR03301_1_1 [protein=polyprotein] [protein_id=QFR03301_1] [location=1__8340] [gbkey=CDS]	0.692							lcl_MN587650_1_cds_QNS27180_1_1 [protein=polyprotein] [protein_id=QNS27180_1] [location=331__10101] [gbkey=CDS]	0.407
lcl|EU781771.1_cds_ACJ37185.1_1__[protein=polyprotein]_[protein_id=ACJ37185.1]_[location=257..9292]_[gbkey=CDS]	0.751	0.713			lcl_MN266285_1_cds_QFR03302_1_1 [protein=polyprotein] [protein_id=QFR03302_1] [location=1__8340] [gbkey=CDS]	0.692							lcl_MG600415_1_cds_AVW79985_1_1 [protein=polyprotein] [protein_id=AVW79985_1] [location=402__8708] [gbkey=CDS]	0.359
lcl|EU781764.1_cds_ACJ37178.1_1_[protein=polyprotein]_[protein_id=ACJ37178.1]_[location=259..9294]_[gbkey=CDS]	0.757	0.721				0.695667							lcl_MG600414_1_cds_AVW79984_1_1 [protein=polyprotein] [protein_id=AVW79984_1] [location=400__8706] [gbkey=CDS]	0.364
lcl|EU781761.1_cds_ACJ37175.1_1__[protein=polyprotein]_[protein_id=ACJ37175.1]_[location=259..9294]_[gbkey=CDS]	0.753	0.716				0.00322252							lcl_MG600413_1_cds_AVW79983_1_1 [protein=polyprotein] [protein_id=AVW79983_1] [location=387__8693] [gbkey=CDS]	0.361
lcl|EU781762.1_cds_ACJ37176.1_1__[protein=polyprotein]_[protein_id=ACJ37176.1]_[location=259..9294]_[gbkey=CDS]	0.753	0.715											lcl_MG600412_1_cds_AVW79982_1_1 [protein=polyprotein] [protein_id=AVW79982_1] [location=401__8707] [gbkey=CDS]	0.36
lcl|EU781755.1_cds_ACJ37169.1_1__[protein=polyprotein]_[protein_id=ACJ37169.1]_[location=261..9296]_[gbkey=CDS]	0.754	0.716											lcl_KX905133_1_cds_AQV09561_1_1 [protein=polyprotein] [protein_id=AQV09561_1] [location=486__9362] [gbkey=CDS]	0.427
lcl|EU781756.1_cds_ACJ37170.1_1__[protein=polyprotein]_[protein_id=ACJ37170.1]_[location=261..9296]_[gbkey=CDS]	0.753	0.716											lcl_KC411807_1_cds_AGC52837_1_1 [protein=polyprotein] [protein_id=AGC52837_1] [location=381__8726] [gbkey=CDS]	0.389
lcl|EU781757.1_cds_ACJ37171.1_1__[protein=polyprotein]_[protein_id=ACJ37171.1]_[location=260..9295]_[gbkey=CDS]	0.753	0.716											lcl_KC411796_1_cds_AGC52826_1_1 [protein=polyprotein] [protein_id=AGC52826_1] [location=553__9564] [gbkey=CDS]	0.428
lcl|EU781758.1_cds_ACJ37172.1_1__[protein=polyprotein]_[protein_id=ACJ37172.1]_[location=260..9295]_[gbkey=CDS]	0.749	0.712											lcl_MW417366_1_cds_UPY91083_1_1 [protein=polyprotein] [protein_id=UPY91083_1] [location=59__8323] [gbkey=CDS]	0.385
lcl|EU781759.1_cds_ACJ37173.1_1__[protein=polyprotein]_[protein_id=ACJ37173.1]_[location=259..9294]_[gbkey=CDS]	0.758	0.721											lcl_MN555567_1_cds_QPB69979_1_1 [protein=polyprotein] [protein_id=QPB69979_1] [location=385__8934] [gbkey=CDS]	0.382
lcl|EU781752.1_cds_ACJ37166.1_1__[protein=polyprotein]_[protein_id=ACJ37166.1]_[location=264..9299]_[gbkey=CDS]	0.75	0.711											lcl_MN564794_1_cds_QLM02868_1_1 [protein=polyprotein] [protein_id=QLM02868_1] [location=538__9399] [gbkey=CDS]	0.426
lcl|EU781754.1_cds_ACJ37168.1_1__[protein=polyprotein]_[protein_id=ACJ37168.1]_[location=261..9296]_[gbkey=CDS]	0.754	0.717											lcl_MN564793_1_cds_QLM02867_1_1 [protein=polyprotein] [protein_id=QLM02867_1] [location=553__9414] [gbkey=CDS]	0.428
lcl|EU781747.1_cds_ACJ37161.1_1__[protein=polyprotein]_[protein_id=ACJ37161.1]_[location=311..9346]_[gbkey=CDS]	0.754	0.717											lcl_MN564792_1_cds_QLM02866_1_1 [protein=polyprotein] [protein_id=QLM02866_1] [location=514__9375] [gbkey=CDS]	0.422
lcl|EU781748.1_cds_ACJ37162.1_1__[protein=polyprotein]_[protein_id=ACJ37162.1]_[location=297..9332]_[gbkey=CDS]	0.752	0.713											lcl_MN564789_1_cds_QLM02863_1_1 [protein=polyprotein] [protein_id=QLM02863_1] [location=394__8652] [gbkey=CDS]	0.4
lcl|EU781750.1_cds_ACJ37164.1_1__[protein=polyprotein]_[protein_id=ACJ37164.1]_[location=276..9311]_[gbkey=CDS]	0.757	0.719											lcl_NC_021153_1_cds_YP_007905733_1_1 [gene=POLY] [locus_tag=L106_gp1] [db_xref=GeneID_15382985] [protein=polyprotein] [protein_id=YP_007905733_1] [location=403__8649] [gbkey=CDS]	0.406
lcl|M67463.1_cds_AAA45534.1_1__[protein=polyprotein]_[protein_id=AAA45534.1]_[location=342..9377]_[gbkey=CDS]	0.754	0.716											lcl_MG822666_1_cds_AWX50237_1_1 [protein=polyprotein] [protein_id=AWX50237_1] [location=61__8349] [gbkey=CDS]	0.39
lcl|AB426117.1_cds_BAG12384.1_1_[protein=polyprotein]_[protein_id=BAG12384.1]_[location=342..9374]_[gbkey=CDS]	0.745	0.707												0.401854
lcl|D10749.1_cds_BAA01582.1_1_[protein=polyprotein_precursor]_[protein_id=BAA01582.1]_[location=342..9377]_[gbkey=CDS]	0.751	0.713												0.017853
lcl|AB435162.2_cds_BAG30950.1_1_[protein=polyprotein]_[protein_id=BAG30950.1]_[location=342..9374]_[gbkey=CDS]	0.745	0.707
lcl|AF176573.1_cds_AAD50312.1_1_[protein=polyprotein_precursor]_[protein_id=AAD50312.1]_[location=342..9374]_[gbkey=CDS]	0.747	0.71
lcl|U45476.1_cds_AAA86907.1_1_[protein=polyprotein]_[protein_id=AAA86907.1]_[location=342..9374]_[gbkey=CDS]	0.744	0.709
lcl|S62220.1_cds_AAB27127.1_1_[protein=polyprotein]_[protein_id=AAB27127.1]_[location=341..9385]_[gbkey=CDS]	0.746	0.711
lcl|KC967478.1_cds_AGN29200.1_1_[protein=polyprotein]_[protein_id=AGN29200.1]_[location=341..9442]_[gbkey=CDS]	0.753	0.713
lcl|KC967479.1_cds_AGN29201.1_1_[protein=polyprotein]_[protein_id=AGN29201.1]_[location=341..9442]_[gbkey=CDS]	0.75	0.712
lcl|M58335.1_cds_AAA72945.1_1_[protein=polyprotein]_[protein_id=AAA72945.1]_[location=333..9365]_[gbkey=CDS]	0.752	0.716
lcl|JX014307.1_cds_AFN88488.1_1_[protein=polyprotein]_[protein_id=AFN88488.1]_[location=341..9442]_[gbkey=CDS]	0.755	0.719
lcl|KM349851.1_cds_AIW39810.1_1__[protein=polyprotein]_[protein_id=AIW39810.1]_[location=342..9446]_[gbkey=CDS]	0.752	0.707
lcl|AB031663.1_cds_BAA88057.1_1__[protein=polyprotein]_[protein_id=BAA88057.1]_[location=342..9443]_[gbkey=CDS]	0.732	0.686
lcl|AB779562.1_cds_BAM84236.1_1__[protein=polyprotein]_[protein_id=BAM84236.1]_[location=330..9362]_[gbkey=CDS]	0.746	0.707
	0.751796	0.714315
	0.0042131	0.00636396
